# Supplementary material for: Kings and peasants from El-Zuma/El-Detti microregion in the Early Makurian period. Economic aspects of animal bones from funerary contexts
Source: PLoS One. 2019 Feb 15;14(2):e0212423. doi: 10.1371/journal.pone.0212423 (PMC6377145; doi:10.1371/journal.pone.0212423)
Supplement: S1 Table — (XLSX) [file pone.0212423.s001.xlsx]

## Sheet: Arkusz1
Sample no.	Tumulus no.	Site	Bone	Found in	DNA (ug/ul)	Sequencing result yes/no
DS1	T1	El Detti	humerus	chamber 2	21.8	no
DS2	T1	El Detti	tibia	chamber 2	40.6	no
DS3	T1	El Detti	tibia	chamber 1	27.0	yes (MG892465)
DS4	T7	El Detti	tibia	chamber 1	41.0	no
DS5	T7	El Detti	pelvis	chamber 1	65.3	no
ZS1	T3	El Zuma	humerus	chamber 2	75.5	no
ZS2	T26	El Zuma	tibia	chamber 2	100.8	no
ZS3	T26	El Zuma	pelvis	chamber 1	34.9	no
ZS4	T12	El Zuma	tibia	chamber 3	38.1	no
ZS5	T26	El Zuma	humerus	chamber 1	33.6	no
ZS6	T8	El Zuma	tibia	chamber 1	41.6	no
ZS7	T8	El Zuma	femur	chamber 1	63.6	no
ZS8	T12	El Zuma	radial	chamber 3	17.4	no
ZS9	T12	El Zuma	humerus	chamber 3	43.4	no
ZS10	T12	El Zuma	femur	chamber 3	13.1	no
ZS11	T24	El Zuma	femur	chamber 1	109.0	no
ZS12	T24	El Zuma	humerus	chamber 1	20,7	no
ZS13	T14	El Zuma	femur	chamber 1	19.1	no
ZS14	T14	El Zuma	humerus	chamber 1	22.5	no
ZS15	T14	El Zuma	humerus	chamber 3	16.7	no
ZS16	T14	El Zuma	tibia	chamber 4	10.2	no
ZS17	T14	El Zuma	scapula	chamber 4	10.4	no
ZS18	T14	El Zuma	scapula	DO PRÓB	26.6	no
ZS19	T14	El Zuma	humerus	chamber 4	20.5	no
ZS20	T14	El Zuma	humerus	DO PRÓB	89.9	no
ZS21	T24	El Zuma	tibia	chamber 3	20.3	no
ZS22	T16	El Zuma	tibia	chamber 2	45.6	no
ZS23	T16	El Zuma	humerus	chamber 1	32.6	no
ZS24	T13	El Zuma	femur	chamber 2	53.8	no
ZS25	T13	El Zuma	humerus	chamber 3	41.7	no
ZS26	T11	El Zuma	femur	chamber 1	0
ZS27	T11	El Zuma	scapula	chamber 1	22.9	no
ZS28	T11	El Zuma	humerus	chamber 2	12.0	no
ZS29	T25	El Zuma	humerus	chamber 1	4.9	no
ZS30	T15	El Zuma	humerus	chamber 2	10.6	no
ZS31	T15	El Zuma	scapula	chamber 2	0
ZS32	T13	El Zuma	pelvis	chamber 5	0
ZS33	T4	El Zuma	femur	tunnel	30.0	no
ZS34	T4	El Zuma	skull	tunnel	41.7	no
ZS35	T4	El Zuma	mandible	tunnel	34.0	no
ZS36	T4	El Zuma	skull	tunnel	14.3	no
ZS37	T4	El Zuma	tibia	tunnel	24.8	no
ZS38	T4	El Zuma	femur	tunnel	25.1	no
ZS39	T4	El Zuma	mandible	tunnel	22.9	yes (MG892466)
ZS40	T4	El Zuma	mandible	tunnel	23.7	no
ZS41	T4	El Zuma	metatarsus	tunnel	27.8	no
ZS42	T4	El Zuma	skull	tunnel	17.8	no
ZS43	T1	El Zuma	ulna	tunnel	0
ZS44	T1	El Zuma	tibia	tunnel	12.4	no
ZS45	T1	El Zuma	skull	tunnel	34.8	no
ZS46	T1	El Zuma	tibia	tunnel	13.4	no
ZS47	T1	El Zuma	femur	tunnel	0
ZS48	T1	El Zuma	mandible	tunnel	45.1	no
ZS49	T1	El Zuma	tibia	tunnel	33.3	no
ZS50	T1	El Zuma	metacarpus	tunnel	24.9	no
